# Supplementary material for: Virulence Potential and Antimicrobial Resistance of Listeria monocytogenes Isolates Obtained from Beef and Beef-Based Products Deciphered Using Whole-Genome Sequencing
Source: Microorganisms. 2024 Jun 8;12(6):1166. doi: 10.3390/microorganisms12061166 (PMC11205329; doi:10.3390/microorganisms12061166)
Supplement: Supplementary file 1 [file microorganisms-12-01166-s001.zip]

Archive with 1 entries (1 files):
- microorganisms-3002753-supplementary.pdf
